# Supplementary material for: Influence of Isolation Techniques on the Quality of Plasma Samples: Implications for Cancer Biobanking
Source: Int J Mol Sci. 2025 Oct 22;26(21):10281. doi: 10.3390/ijms262110281 (PMC12610171; doi:10.3390/ijms262110281)
Supplement: Supplementary file 1 [file ijms-26-10281-s001.zip]

Archive with 1 entries (1 files):
- ijms-3905879-supplementary.pdf
